# Supplementary material for: Development of Pistachio Shell-Based Bioadsorbents Through Pyrolysis for CO2 Capture and H2S Removal
Source: Molecules. 2025 Mar 27;30(7):1501. doi: 10.3390/molecules30071501 (PMC11990416; doi:10.3390/molecules30071501)
Supplement: Supplementary file 1 [file molecules-30-01501-s001.zip]

Archive with 1 entries (1 files):
- molecules-3456766-supplementary.pdf
